# Supplementary material for: A Physiologically Based Pharmacokinetic Model Relates the Subcutaneous Bioavailability of Monoclonal Antibodies to the Saturation of FcRn-Mediated Recycling in Injection-Site-Draining Lymph Nodes
Source: Antibodies (Basel). 2024 Aug 15;13(3):70. doi: 10.3390/antib13030070 (PMC11348173; doi:10.3390/antib13030070)
Supplement: Supplementary file 1 [file antibodies-13-00070-s001.zip]

Archive with 1 entries (1 files):
- antibodies-3122563-supplementary.pdf
